# Supplementary material for: Characterization of Visceral and Subcutaneous Adipose Tissue Transcriptome and Biological Pathways in Pregnant and Non-Pregnant Women: Evidence for Pregnancy-Related Regional-Specific Differences in Adipose Tissue
Source: PLoS One. 2015 Dec 4;10(12):e0143779. doi: 10.1371/journal.pone.0143779 (PMC4670118; doi:10.1371/journal.pone.0143779)
Supplement: S1 Table — (XLS) [file pone.0143779.s008.xls]

## Sheet: Supplement _2_Subcutaneouse_vs_
Gene Symbol	Name	ENTREZ ID	Fold Change	q-value
CLDN1	claudin 1	9076	-17.3338	3.27889e-10
RGS4	regulator of G-protein signaling 4	5999	-6.32581	3.27889e-10
CCL21	chemokine (C-C motif) ligand 21	6366	-4.82441	1.31819e-09
PKHD1L1	polycystic kidney and hepatic disease 1 (autosomal recessive)-like 1	93035	-10.4496	1.31819e-09
ANXA8	annexin A8	244	-10.3462	1.31819e-09
KLK7	kallikrein-related peptidase 7	5650	-3.08657	1.31819e-09
ANXA8L2	annexin A8-like 2	642826	-8.68199	1.31819e-09
ITLN1	intelectin 1 (galactofuranose binding)	55600	-21.6003	1.31819e-09
FIGF	c-fos induced growth factor (vascular endothelial growth factor D)	2277	5.37122	1.33787e-09
KRT18	keratin 18	3875	-4.41643	1.33787e-09
RELN	reelin	5649	-2.0684	1.33787e-09
KRT8	keratin 8	3856	-4.06542	1.44935e-09
NELL2	NEL-like 2 (chicken)	4753	-3.71958	1.468e-09
ALOX15	arachidonate 15-lipoxygenase	246	-7.52411	1.50025e-09
WISP2	WNT1 inducible signaling pathway protein 2	8839	2.57173	1.69027e-09
HOXC10	homeobox C10	3226	2.81388	1.69027e-09
ARNT2	aryl-hydrocarbon receptor nuclear translocator 2	9915	-1.62319	1.69027e-09
BDKRB1	bradykinin receptor B1	623	-4.05963	1.76423e-09
KLK10	kallikrein-related peptidase 10	5655	-2.31843	1.76423e-09
SATB2	SATB homeobox 2	23314	2.04366	1.76423e-09
LRP2	low density lipoprotein-related protein 2	4036	-4.46175	2.04423e-09
KLK11	kallikrein-related peptidase 11	11012	-2.75018	2.1116e-09
LRRN4	leucine rich repeat neuronal 4	164312	-5.75209	2.21853e-09
WT1	Wilms tumor 1	7490	-4.39432	2.21853e-09
CLIC5	chloride intracellular channel 5	53405	-2.83993	2.21853e-09
C7	complement component 7	730	-2.55456	2.39092e-09
RSPO1	R-spondin homolog (Xenopus laevis)	284654	-3.54886	2.62244e-09
SIM1	single-minded homolog 1 (Drosophila)	6492	2.71377	2.65861e-09
GPM6A	glycoprotein M6A	2823	-2.2775	2.65861e-09
EZR	ezrin	7430	-3.53336	2.65861e-09
TCF21	transcription factor 21	285736	-1.91562	2.65861e-09
ATPGD1	ATP-grasp domain containing 1	5499	-2.77581	2.65861e-09
XG	Xg blood group	100132596	3.34305	2.65861e-09
MSLN	mesothelin	10232	-4.92906	2.65861e-09
PODXL	podocalyxin-like	5420	-2.29216	2.7258e-09
ASTN1	astrotactin 1	460	-1.72056	2.99178e-09
NTNG1	netrin G1	22854	-2.18304	2.99178e-09
BNC1	basonuclin 1	646	-5.27671	2.99178e-09
TFF3	trefoil factor 3 (intestinal)	7033	-2.44878	2.99178e-09
NR2F1	nuclear receptor subfamily 2, group F, member 1	7025	-2.22895	2.99178e-09
UPK3B	uroplakin 3B	441263	-2.98088	2.99178e-09
CLIC5	chloride intracellular channel 5	53405	-4.25316	2.99178e-09
PROX1	prospero homeobox 1	5629	-1.62294	3.05051e-09
CCRL1	chemokine (C-C motif) receptor-like 1	51554	1.90379	3.2293e-09
CLDN15	claudin 15	24146	-2.42522	3.2293e-09
RBP4	retinol binding protein 4, plasma	5950	2.19154	3.55182e-09
C4B	complement component 4B (Chido blood group)	100294156	-6.85857	3.70682e-09
C11orf9	chromosome 11 open reading frame 9	745	-2.42328	5.19811e-09
PRRX1	paired related homeobox 1	100127910	2.12153	5.19811e-09
LAMB1	laminin, beta 1	3912	-1.90616	5.19811e-09
TGM1	transglutaminase 1 (K polypeptide epidermal type I, protein-glutamine-gamma-glutamyltransferase)	7051	-4.34458	5.19811e-09
FAM26E	family with sequence similarity 26, member E	254228	1.95654	5.19811e-09
DMRT3	doublesex and mab-3 related transcription factor 3	58524	1.84127	5.19811e-09
HOXC9	homeobox C9	3225	1.94582	5.62928e-09
CXADR	coxsackie virus and adenovirus receptor	10950	-7.05844	5.62928e-09
ASPHD1	aspartate beta-hydroxylase domain containing 1	253982	-1.8263	5.62928e-09
LSAMP	limbic system-associated membrane protein	4045	-2.44141	5.80208e-09
MEIS1	Meis homeobox 1	4211	-2.42674	5.80208e-09
TWIST1	twist homolog 1 (Drosophila)	7291	1.68489	6.31966e-09
SLC39A8	solute carrier family 39 (zinc transporter), member 8	64116	-5.89712	6.41217e-09
PARD6B	par-6 partitioning defective 6 homolog beta (C. elegans)	84612	-2.21276	6.88159e-09
WIT1	Wilms tumor upstream neighbor 1	51352	-4.49936	7.22132e-09
KLF5	Kruppel-like factor 5 (intestinal)	688	-1.73144	8.01653e-09
PLLP	plasma membrane proteolipid (plasmolipin)	51090	-3.45116	8.12235e-09
GLIS3	GLIS family zinc finger 3	169792	-1.69003	8.38548e-09
TFPI2	tissue factor pathway inhibitor 2	7980	-6.07109	8.38548e-09
SMPD3	sphingomyelin phosphodiesterase 3, neutral membrane (neutral sphingomyelinase II)	100129324	-2.47535	9.13873e-09
BOC	Boc homolog (mouse)	91653	-1.62071	9.64091e-09
RHPN2	rhophilin, Rho GTPase binding protein 2	85415	-1.93987	9.64091e-09
SYT17	synaptotagmin XVII	51760	-1.62059	9.8347e-09
CCBE1	collagen and calcium binding EGF domains 1	147372	-2.0533	1.03753e-08
BHMT2	betaine-homocysteine methyltransferase 2	23743	2.25587	1.03753e-08
LYPD6	LY6/PLAUR domain containing 6	130574	-1.68584	1.03753e-08
HHIP	hedgehog interacting protein	64399	-2.87861	1.14967e-08
EPHB6	EPH receptor B6	2051	-1.75421	1.14967e-08
CDH3	cadherin 3, type 1, P-cadherin (placental)	1001	-3.08204	1.15445e-08
SDC2	syndecan 2	6383	1.54425	1.17796e-08
C4orf49	chromosome 4 open reading frame 49	84709	-2.90826	1.18638e-08
TSPAN2	tetraspanin 2	10100	-1.62524	1.22349e-08
KRT19	keratin 19	3880	-4.38516	1.23217e-08
IGF1	insulin-like growth factor 1 (somatomedin C)	3479	1.82324	1.23217e-08
SLC28A3	solute carrier family 28 (sodium-coupled nucleoside transporter), member 3	64078	-5.48057	1.35418e-08
CD200	CD200 molecule	4345	-3.07954	1.35418e-08
FGF1	fibroblast growth factor 1 (acidic)	2246	-4.49607	1.41523e-08
AFF3	AF4/FMR2 family, member 3	3899	1.8788	1.42925e-08
ALDH1A3	aldehyde dehydrogenase 1 family, member A3	220	-2.18947	1.49298e-08
DSC3	desmocollin 3	1825	-4.80698	1.51225e-08
FLRT3	fibronectin leucine rich transmembrane protein 3	23767	-5.75594	1.51225e-08
SGOL2	shugoshin-like 2 (S. pombe)	151246	-3.31628	1.51225e-08
TBC1D16	TBC1 domain family, member 16	125058	1.84974	1.59982e-08
FDXACB1	ferredoxin-fold anticodon binding domain containing 1	644338	1.81131	1.60982e-08
ART4	ADP-ribosyltransferase 4 (Dombrock blood group)	420	-1.62884	1.61955e-08
BARX1	BARX homeobox 1	56033	-1.64079	1.61955e-08
MPP7	membrane protein, palmitoylated 7 (MAGUK p55 subfamily member 7)	143098	-1.62379	1.65283e-08
APOB	apolipoprotein B (including Ag(x) antigen)	338	2.93786	1.71167e-08
ISL1	ISL LIM homeobox 1	3670	-1.73586	1.77137e-08
DISP1	dispatched homolog 1 (Drosophila)	84976	-2.72197	1.83074e-08
GLIS3	GLIS family zinc finger 3	169792	-1.75732	1.87134e-08
DAPK1	death-associated protein kinase 1	1612	-2.56836	1.87134e-08
ITIH5	inter-alpha (globulin) inhibitor H5	80760	2.59084	1.90362e-08
RARRES1	retinoic acid receptor responder (tazarotene induced) 1	5918	-4.17997	2.016e-08
VTN	vitronectin	7448	-2.3289	2.10487e-08
NOVA1	neuro-oncological ventral antigen 1	4857	2.06812	2.20217e-08
CYB5A	cytochrome b5 type A (microsomal)	1528	1.67229	2.26211e-08
INMT	indolethylamine N-methyltransferase	11185	-3.71144	2.26211e-08
DKK2	dickkopf homolog 2 (Xenopus laevis)	5879	2.50175	2.29514e-08
SDC4	syndecan 4	6385	-2.59017	2.39376e-08
THSD4	thrombospondin, type I, domain containing 4	79875	-1.76553	2.70604e-08
SCEL	sciellin	8796	-3.36506	2.70604e-08
PFKM	phosphofructokinase, muscle	5213	-1.9292	2.86211e-08
HP	haptoglobin	3250	-11.0764	2.88032e-08
DMKN	dermokine	93099	-1.60055	2.88272e-08
SERPINF1	serpin peptidase inhibitor, clade F (alpha-2 antiplasmin, pigment epithelium derived factor), member 1	5176	1.58211	2.93716e-08
NMT2	N-myristoyltransferase 2	9397	1.69509	2.93716e-08
ROR2	receptor tyrosine kinase-like orphan receptor 2	4920	-1.97793	3.03618e-08
RICH2	Rho-type GTPase-activating protein RICH2	9912	-1.88817	3.03618e-08
AKR1C3	aldo-keto reductase family 1, member C3 (3-alpha hydroxysteroid dehydrogenase, type II)	8644	2.67673	3.19515e-08
ASAM	adipocyte-specific adhesion molecule	79827	1.52222	3.28727e-08
SEZ6L2	seizure related 6 homolog (mouse)-like 2	26470	-1.60272	3.30649e-08
MMRN1	multimerin 1	22915	-4.18133	3.45303e-08
EFNB3	ephrin-B3	1949	-1.53511	3.469e-08
CFB	complement factor B	629	-4.68891	3.79246e-08
CFI	complement factor I	3426	-3.178	3.96666e-08
REEP1	receptor accessory protein 1	65055	-2.0559	4.05455e-08
CA11	carbonic anhydrase XI	770	-1.7614	4.19498e-08
TRPM3	transient receptor potential cation channel, subfamily M, member 3	80036	-2.29376	4.41277e-08
KCND2	potassium voltage-gated channel, Shal-related subfamily, member 2	3751	2.05928	4.48814e-08
CGNL1	cingulin-like 1	84952	-1.90707	5.29865e-08
SGPP2	sphingosine-1-phosphate phosphotase 2	130367	-2.32753	5.43454e-08
SLAIN1	SLAIN motif family, member 1	122060	-2.20116	5.49303e-08
HPR	haptoglobin-related protein	3240	-6.93729	5.68256e-08
TIMP1	TIMP metallopeptidase inhibitor 1	7076	-2.076	5.85469e-08
NPNT	nephronectin	255743	-2.34814	5.85942e-08
COL12A1	collagen, type XII, alpha 1	1303	2.0368	5.85942e-08
BCO2	beta-carotene oxygenase 2	83875	-2.12131	5.91618e-08
D4S234E	DNA segment on chromosome 4 (unique) 234 expressed sequence	27065	-2.04134	5.95292e-08
PPP2R1B	protein phosphatase 2 (formerly 2A), regulatory subunit A, beta isoform	23235	1.85299	5.95292e-08
IL20	interleukin 20	50604	-1.54428	5.95292e-08
ABCD2	ATP-binding cassette, sub-family D (ALD), member 2	225	2.80131	5.96603e-08
LAMB3	laminin, beta 3	3914	1.8638	6.27221e-08
CGN	cingulin	57530	-1.83025	6.27221e-08
PLAT	plasminogen activator, tissue	5327	-2.18079	6.78777e-08
DNAJC22	DnaJ (Hsp40) homolog, subfamily C, member 22	79962	-1.60842	6.80303e-08
PRKG1	protein kinase, cGMP-dependent, type I	5592	-1.52156	6.80303e-08
GATA6	GATA binding protein 6	2627	-1.70904	6.80303e-08
COL4A1	collagen, type IV, alpha 1	1282	1.74892	6.83237e-08
ALDH1A2	aldehyde dehydrogenase 1 family, member A2	8854	-4.56091	6.86895e-08
FGF9	fibroblast growth factor 9 (glia-activating factor)	2254	-4.46192	7.06076e-08
VIPR2	vasoactive intestinal peptide receptor 2	7434	-2.03875	7.06715e-08
RSPO3	R-spondin 3 homolog (Xenopus laevis)	84870	-2.15806	7.16704e-08
ABCC9	ATP-binding cassette, sub-family C (CFTR/MRP), member 9	10060	2.23291	7.25467e-08
CAT	catalase	847	1.51179	7.73606e-08
ADAM12	ADAM metallopeptidase domain 12	8038	2.21612	8.09712e-08
BCHE	butyrylcholinesterase	590	-3.47569	8.09712e-08
LEP	leptin	3952	4.14841	8.17448e-08
SLC16A1	solute carrier family 16, member 1 (monocarboxylic acid transporter 1)	6566	-2.83001	8.19808e-08
DSP	desmoplakin	1832	-2.71038	8.34274e-08
MARK1	MAP/microtubule affinity-regulating kinase 1	4139	1.65523	9.05985e-08
C19orf33	chromosome 19 open reading frame 33	90522	-1.63221	9.59126e-08
CCDC64	coiled-coil domain containing 64	92558	-2.04159	9.83223e-08
LEF1	lymphoid enhancer-binding factor 1	641518	-1.58803	1.00034e-07
SIX1	SIX homeobox 1	6495	2.26347	1.02979e-07
SLC8A1	solute carrier family 8 (sodium/calcium exchanger), member 1	6546	-1.71178	1.06396e-07
CLIC6	chloride intracellular channel 6	54102	1.64106	1.15488e-07
ABCB1	ATP-binding cassette, sub-family B (MDR/TAP), member 1	5243	-1.58896	1.15488e-07
REC8	REC8 homolog (yeast)	9985	-1.59287	1.15488e-07
IQCA1	IQ motif containing with AAA domain 1	100129258	-2.01782	1.17087e-07
SULF1	sulfatase 1	23213	-2.6035	1.17087e-07
CDCA7L	cell division cycle associated 7-like	55536	-1.82449	1.17087e-07
PTPRZ1	protein tyrosine phosphatase, receptor-type, Z polypeptide 1	5803	-1.70146	1.17731e-07
RP6-213H19.1	serine/threonine protein kinase MST4	51765	-2.10824	1.19584e-07
MGLL	monoglyceride lipase	11343	1.98623	1.19831e-07
C6orf174	chromosome 6 open reading frame 174	9729	1.80391	1.28726e-07
ITLN2	intelectin 2	142683	-1.9624	1.30294e-07
C10orf58	chromosome 10 open reading frame 58	84293	1.69306	1.37763e-07
ZFPM2	zinc finger protein, multitype 2	23414	-1.97023	1.38607e-07
HAS1	hyaluronan synthase 1	3036	-2.08265	1.42549e-07
MAPRE3	microtubule-associated protein, RP/EB family, member 3	22924	1.53392	1.5531e-07
SLFN13	schlafen family member 13	91607	-1.54629	1.5531e-07
FAM70A	family with sequence similarity 70, member A	55026	-2.36769	1.66084e-07
PPARGC1A	peroxisome proliferator-activated receptor gamma, coactivator 1 alpha	10891	-1.55968	1.68655e-07
ATRNL1	attractin-like 1	26033	-1.844	1.68686e-07
MEIS2	Meis homeobox 2	4212	-1.63969	1.68686e-07
C3orf64	chromosome 3 open reading frame 64	285203	1.53292	1.74291e-07
MAP1A	microtubule-associated protein 1A	4130	2.00316	1.76934e-07
TNMD	tenomodulin	64102	1.78238	1.76934e-07
CLDN16	claudin 16	10686	-1.5021	1.81239e-07
SHMT1	serine hydroxymethyltransferase 1 (soluble)	6470	1.66055	1.81508e-07
LOC150622	hypothetical LOC150622	150622	-1.72264	1.84547e-07
ITGB8	integrin, beta 8	3696	-5.84363	1.85463e-07
GEFT	RhoA/RAC/CDC42 exchange factor	65012	-1.59239	1.87803e-07
SCUBE2	signal peptide, CUB domain, EGF-like 2	57758	1.66262	1.89028e-07
OSR1	odd-skipped related 1 (Drosophila)	130497	-1.69014	1.8978e-07
CRB2	crumbs homolog 2 (Drosophila)	286204	-1.64816	1.94599e-07
RCAN2	regulator of calcineurin 2	10231	1.97669	1.98702e-07
HSD17B6	hydroxysteroid (17-beta) dehydrogenase 6 homolog (mouse)	8630	-5.74352	2.31408e-07
FRAS1	Fraser syndrome 1	80144	-2.07483	2.3474e-07
PLCB1	phospholipase C, beta 1 (phosphoinositide-specific)	100131599	-1.77019	2.40648e-07
FZD3	frizzled homolog 3 (Drosophila)	7976	-1.56209	2.48317e-07
LOXL2	lysyl oxidase-like 2	4017	1.78443	2.53795e-07
ANGPTL7	angiopoietin-like 7	10218	-1.61545	2.53795e-07
SQLE	squalene epoxidase	6713	-1.52236	2.54386e-07
PDPN	podoplanin	10630	-2.15169	2.567e-07
PGM1	phosphoglucomutase 1	5236	1.56151	2.57823e-07
C1orf198	chromosome 1 open reading frame 198	84886	1.82422	2.59324e-07
PAMR1	peptidase domain containing associated with muscle regeneration 1	25891	-2.88098	2.59324e-07
WWC1	WW and C2 domain containing 1	23286	-1.79953	2.60451e-07
COL4A2	collagen, type IV, alpha 2	1284	1.62523	2.65599e-07
SEMA5A	sema domain, seven thrombospondin repeats (type 1 and type 1-like), transmembrane domain (TM) and short cytoplasmic domain, (semaphorin) 5A	9037	-2.31633	2.65599e-07
LRRN3	leucine rich repeat neuronal 3	54674	1.60712	2.67963e-07
IGFBP2	insulin-like growth factor binding protein 2, 36kDa	3485	-2.78001	2.68236e-07
FBN1	fibrillin 1	100129397	1.8182	2.68251e-07
DHRS11	dehydrogenase/reductase (SDR family) member 11	79154	1.56057	2.72258e-07
NRIP1	nuclear receptor interacting protein 1	8204	1.58122	2.73491e-07
KIAA1244	KIAA1244	202451	-1.50114	2.80863e-07
NOX4	NADPH oxidase 4	50507	2.13682	2.80863e-07
TPRG1	tumor protein p63 regulated 1	285386	1.55427	2.9989e-07
AR	androgen receptor	367	1.77155	3.08505e-07
NNAT	neuronatin	10904	3.9233	3.12629e-07
NEBL	nebulette	10529	-2.35688	3.1335e-07
CHAC1	ChaC, cation transport regulator homolog 1 (E. coli)	79094	-4.02857	3.1883e-07
PRKCA	protein kinase C, alpha	5578	-1.6127	3.23657e-07
LAYN	layilin	143903	-2.09462	3.23942e-07
HEG1	HEG homolog 1 (zebrafish)	57493	-1.76597	3.35315e-07
SEMA3G	sema domain, immunoglobulin domain (Ig), short basic domain, secreted, (semaphorin) 3G	56920	1.92757	3.37219e-07
KCNA4	potassium voltage-gated channel, shaker-related subfamily, member 4	3739	-1.63629	3.37737e-07
PALM2-AKAP2	PALM2-AKAP2 readthrough transcript	114299	1.68556	3.37737e-07
TSPAN15	tetraspanin 15	23555	1.72007	3.39185e-07
SERPINB2	serpin peptidase inhibitor, clade B (ovalbumin), member 2	5055	-5.32784	3.39185e-07
DNASE1L3	deoxyribonuclease I-like 3	1776	1.72705	3.40943e-07
MUM1L1	melanoma associated antigen (mutated) 1-like 1	139221	-2.1283	3.47188e-07
FADS3	fatty acid desaturase 3	3995	1.50847	3.49356e-07
SOX6	SRY (sex determining region Y)-box 6	55553	-1.50891	3.5162e-07
AKR1C1	aldo-keto reductase family 1, member C1 (dihydrodiol dehydrogenase 1; 20-alpha (3-alpha)-hydroxysteroid dehydrogenase)	1646	2.70071	3.51938e-07
ASPH	aspartate beta-hydroxylase	444	1.63473	3.56659e-07
CDCP1	CUB domain containing protein 1	64866	-1.54286	3.62969e-07
VIT	vitrin	5212	2.36509	3.62969e-07
ALDH4A1	aldehyde dehydrogenase 4 family, member A1	8659	1.73293	4.18719e-07
FLRT2	fibronectin leucine rich transmembrane protein 2	23768	-2.30326	4.32373e-07
MFAP5	microfibrillar associated protein 5	8076	3.11199	4.46264e-07
PTGS1	prostaglandin-endoperoxide synthase 1 (prostaglandin G/H synthase and cyclooxygenase)	5742	-1.77351	4.46264e-07
ID1	inhibitor of DNA binding 1, dominant negative helix-loop-helix protein	3397	-2.00698	4.54308e-07
RPRM	reprimo, TP53 dependent G2 arrest mediator candidate	56475	-1.87827	4.57932e-07
UPK1B	uroplakin 1B	7348	-5.70976	4.65561e-07
GPR126	G protein-coupled receptor 126	57211	-2.62809	4.65561e-07
PALMD	palmdelphin	54873	1.62491	4.65767e-07
MMP24	matrix metallopeptidase 24 (membrane-inserted)	10893	-2.01631	4.65767e-07
RAET1E	retinoic acid early transcript 1E	135250	-2.06075	4.65767e-07
ENPP5	ectonucleotide pyrophosphatase/phosphodiesterase 5 (putative function)	59084	-1.74554	5.00462e-07
AKR1C2	aldo-keto reductase family 1, member C2 (dihydrodiol dehydrogenase 2; bile acid binding protein; 3-alpha hydroxysteroid dehydrogenase, type III)	1645	2.31094	5.09777e-07
ADRA2A	adrenergic, alpha-2A-, receptor	150	1.98651	5.19978e-07
SOD3	superoxide dismutase 3, extracellular	6649	1.64966	5.23072e-07
GCNT1	glucosaminyl (N-acetyl) transferase 1, core 2 (beta-1,6-N-acetylglucosaminyltransferase)	2650	-2.10847	5.35765e-07
RAB38	RAB38, member RAS oncogene family	23682	-1.73041	5.48051e-07
ANXA9	annexin A9	55793	-1.62654	5.62775e-07
C8orf84	chromosome 8 open reading frame 84	157869	-1.7561	5.62775e-07
KCNT2	potassium channel, subfamily T, member 2	343450	-2.21312	5.70633e-07
ACO1	aconitase 1, soluble	48	1.53342	5.78455e-07
C3	complement component 3	718	-1.67151	5.82306e-07
KCTD14	potassium channel tetramerisation domain containing 14	65987	-2.04139	5.87451e-07
TACR1	tachykinin receptor 1	6869	1.8459	5.9715e-07
PPARG	peroxisome proliferator-activated receptor gamma	5468	1.65461	5.9715e-07
XPNPEP2	X-prolyl aminopeptidase (aminopeptidase P) 2, membrane-bound	7512	1.94508	5.9715e-07
LRRN1	leucine rich repeat neuronal 1	57633	-2.1257	5.9715e-07
SESTD1	SEC14 and spectrin domains 1	91404	1.71813	6.0007e-07
GPR63	G protein-coupled receptor 63	81491	-2.20555	6.08734e-07
C4orf19	chromosome 4 open reading frame 19	768211	1.57019	6.2e-07
HOXC6	homeobox C6	3221	1.52071	6.27011e-07
DCLK1	doublecortin-like kinase 1	9201	2.33407	6.43759e-07
ODZ1	odz, odd Oz/ten-m homolog 1(Drosophila)	10178	1.62935	6.46869e-07
TMEM98	transmembrane protein 98	26022	-2.21799	6.60265e-07
ANO3	anoctamin 3	63982	2.22851	6.61658e-07
TBX5	T-box 5	6910	1.76383	6.69436e-07
SLFN11	schlafen family member 11	146857	-1.54793	6.77451e-07
EPB41L1	erythrocyte membrane protein band 4.1-like 1	2036	1.68297	6.99369e-07
LPL	lipoprotein lipase	4023	1.82154	7.02468e-07
PPP1R1B	protein phosphatase 1, regulatory (inhibitor) subunit 1B	84152	1.7897	7.02468e-07
ARAP2	ArfGAP with RhoGAP domain, ankyrin repeat and PH domain 2	116984	-1.72239	7.05894e-07
TSPAN5	tetraspanin 5	10098	-2.1995	7.05894e-07
NA	NA	NA	-1.71451	7.07764e-07
GAB2	GRB2-associated binding protein 2	9846	1.51674	7.18436e-07
PCP4	Purkinje cell protein 4	5121	-1.85324	7.34029e-07
ARL4D	ADP-ribosylation factor-like 4D	379	-1.7416	7.3491e-07
VAT1L	vesicle amine transport protein 1 homolog (T. californica)-like	57687	-1.73839	7.53059e-07
GFPT2	glutamine-fructose-6-phosphate transaminase 2	9945	-2.13729	7.75962e-07
C10orf72	chromosome 10 open reading frame 72	196740	1.62231	8.32715e-07
SORT1	sortilin 1	6272	1.76305	8.68263e-07
MCAM	melanoma cell adhesion molecule	4162	1.83153	8.83963e-07
TM4SF1	transmembrane 4 L six family member 1	4071	-2.25048	8.87554e-07
LVRN	laeverin	100132014	1.5671	9.51816e-07
SGMS2	sphingomyelin synthase 2	166929	-1.9263	9.56317e-07
F10	coagulation factor X	2159	1.64245	1.03038e-06
ATP2B1	ATPase, Ca++ transporting, plasma membrane 1	490	-1.53147	1.07077e-06
KIF21A	kinesin family member 21A	55605	-1.68539	1.08059e-06
NEO1	neogenin homolog 1 (chicken)	4756	-1.67447	1.09046e-06
MYO5B	myosin VB	441420	-1.82033	1.09669e-06
CMAH	cytidine monophosphate-N-acetylneuraminic acid hydroxylase (CMP-N-acetylneuraminate monooxygenase) pseudogene	8418	-1.74815	1.14617e-06
CPM	carboxypeptidase M	1368	2.03753	1.15551e-06
ATP1B1	ATPase, Na+/K+ transporting, beta 1 polypeptide	481	-1.70586	1.2073e-06
LRP5	low density lipoprotein receptor-related protein 5	4041	1.54698	1.24133e-06
PDE1A	phosphodiesterase 1A, calmodulin-dependent	5136	-1.56515	1.2718e-06
PRKCI	protein kinase C, iota	5584	-1.52268	1.33395e-06
CYP1B1	cytochrome P450, family 1, subfamily B, polypeptide 1	1545	-1.92943	1.40032e-06
NBLA00301	Nbla00301	79804	-3.0283	1.43875e-06
PTN	pleiotrophin	5764	-1.52729	1.44411e-06
CCDC23	coiled-coil domain containing 23	374969	1.6212	1.45896e-06
CIDEC	cell death-inducing DFFA-like effector c	63924	2.10152	1.4993e-06
GNG2	guanine nucleotide binding protein (G protein), gamma 2	54331	1.63475	1.50161e-06
NRCAM	neuronal cell adhesion molecule	4897	1.85462	1.50179e-06
PARD6G	par-6 partitioning defective 6 homolog gamma (C. elegans)	84552	-1.53532	1.535e-06
IL18	interleukin 18 (interferon-gamma-inducing factor)	3606	-2.78333	1.54785e-06
SLC12A8	solute carrier family 12 (potassium/chloride transporters), member 8	84561	-1.55473	1.58318e-06
MCTP2	multiple C2 domains, transmembrane 2	55784	-2.67629	1.64905e-06
WNT2B	wingless-type MMTV integration site family, member 2B	7482	-1.67189	1.68143e-06
COL15A1	collagen, type XV, alpha 1	1306	1.91151	1.69829e-06
ANXA3	annexin A3	306	-2.07254	1.82023e-06
TKT	transketolase	7086	1.52934	1.8331e-06
FAM3C	family with sequence similarity 3, member C	10447	-1.60693	1.88568e-06
C1QTNF7	C1q and tumor necrosis factor related protein 7	114905	2.08217	1.91633e-06
ACSL1	acyl-CoA synthetase long-chain family member 1	2180	1.50523	1.96282e-06
VKORC1L1	vitamin K epoxide reductase complex, subunit 1-like 1	154807	1.50511	1.96456e-06
HPSE	heparanase	10855	-1.66925	2.01557e-06
ADAMTSL3	ADAMTS-like 3	57188	-1.52528	2.06687e-06
CD36	CD36 molecule (thrombospondin receptor)	948	1.73153	2.07365e-06
VSNL1	visinin-like 1	7447	-2.06932	2.08458e-06
CPA4	carboxypeptidase A4	51200	-2.43063	2.09011e-06
DOCK5	dedicator of cytokinesis 5	80005	-1.73787	2.13569e-06
LIF	leukemia inhibitory factor (cholinergic differentiation factor)	91370	-1.84673	2.1737e-06
HOXC8	homeobox C8	3224	1.53159	2.20574e-06
ATP7B	ATPase, Cu++ transporting, beta polypeptide	540	-1.50301	2.26524e-06
MOSC1	MOCO sulphurase C-terminal domain containing 1	64757	1.80013	2.26524e-06
TMC5	transmembrane channel-like 5	79838	-1.52772	2.28332e-06
GPR133	G protein-coupled receptor 133	283383	-2.06653	2.34982e-06
EBF1	early B-cell factor 1	1879	1.62074	2.34982e-06
C12orf39	chromosome 12 open reading frame 39	80763	2.04248	2.36052e-06
FOXP2	forkhead box P2	93986	1.57748	2.50573e-06
CDH1	cadherin 1, type 1, E-cadherin (epithelial)	999	-1.83539	2.55067e-06
GLP2R	glucagon-like peptide 2 receptor	9340	-1.52054	2.55067e-06
HSD17B13	hydroxysteroid (17-beta) dehydrogenase 13	345275	1.67523	2.56338e-06
ENPP2	ectonucleotide pyrophosphatase/phosphodiesterase 2	5168	1.6473	2.70945e-06
FAS	Fas (TNF receptor superfamily, member 6)	355	-1.74212	2.78421e-06
MAB21L1	mab-21-like 1 (C. elegans)	4081	1.70146	2.82958e-06
BOK	BCL2-related ovarian killer	666	1.58768	2.88086e-06
GBE1	glucan (1,4-alpha-), branching enzyme 1	2632	1.55629	2.93201e-06
MTHFD1	methylenetetrahydrofolate dehydrogenase (NADP+ dependent) 1, methenyltetrahydrofolate cyclohydrolase, formyltetrahydrofolate synthetase	4522	1.55854	2.95382e-06
RERG	RAS-like, estrogen-regulated, growth inhibitor	85004	-1.95784	2.99051e-06
PLA2G16	phospholipase A2, group XVI	11145	1.58765	3.01496e-06
SLC7A6	solute carrier family 7 (cationic amino acid transporter, y+ system), member 6	84138	1.70724	3.02709e-06
SGCG	sarcoglycan, gamma (35kDa dystrophin-associated glycoprotein)	6445	1.63983	3.04458e-06
SULF2	sulfatase 2	55959	-1.84795	3.12951e-06
ADAMTS18	ADAM metallopeptidase with thrombospondin type 1 motif, 18	170692	1.61088	3.12951e-06
KRT7	keratin 7	3855	-2.19754	3.16106e-06
PDE3B	phosphodiesterase 3B, cGMP-inhibited	5140	1.81577	3.16387e-06
ITGBL1	integrin, beta-like 1 (with EGF-like repeat domains)	9358	2.08715	3.24673e-06
C2	complement component 2	717	-2.01883	3.25185e-06
SIK2	salt-inducible kinase 2	23235	1.56479	3.25185e-06
TFAP2C	transcription factor AP-2 gamma (activating enhancer binding protein 2 gamma)	7022	-1.56349	3.36607e-06
DFNA5	deafness, autosomal dominant 5	1687	-2.2315	3.52621e-06
PPP1R1A	protein phosphatase 1, regulatory (inhibitor) subunit 1A	5502	1.63746	3.57801e-06
GPR146	G protein-coupled receptor 146	115330	1.69078	3.57997e-06
C14orf49	chromosome 14 open reading frame 49	161176	1.67151	3.67333e-06
CPE	carboxypeptidase E	1363	-1.52317	3.72652e-06
FAM3C	family with sequence similarity 3, member C	10447	-1.63346	3.85799e-06
PDLIM3	PDZ and LIM domain 3	27295	-1.85721	3.85799e-06
ITGA3	integrin, alpha 3 (antigen CD49C, alpha 3 subunit of VLA-3 receptor)	3675	-1.58271	3.92744e-06
EHHADH	enoyl-Coenzyme A, hydratase/3-hydroxyacyl Coenzyme A dehydrogenase	1962	1.51056	3.99702e-06
NRN1	neuritin 1	51299	2.08477	4.01026e-06
MAPT	microtubule-associated protein tau	4137	1.56807	4.01869e-06
GPC6	glypican 6	10082	1.87203	4.19988e-06
CES1	carboxylesterase 1 (monocyte/macrophage serine esterase 1)	51716	2.2664	4.25118e-06
FZD7	frizzled homolog 7 (Drosophila)	8324	-1.56019	4.5295e-06
CASQ2	calsequestrin 2 (cardiac muscle)	845	2.41764	4.83263e-06
KLB	klotho beta	152831	2.01167	5.02817e-06
C13orf36	chromosome 13 open reading frame 36	400120	-2.55608	5.03218e-06
PECR	peroxisomal trans-2-enoyl-CoA reductase	55825	1.62649	5.15525e-06
HOMER1	homer homolog 1 (Drosophila)	9456	-1.66938	5.29193e-06
PCOLCE2	procollagen C-endopeptidase enhancer 2	26577	1.54492	5.37705e-06
CLEC3B	C-type lectin domain family 3, member B	7123	1.65878	5.43592e-06
SLC38A1	solute carrier family 38, member 1	81539	-2.11317	5.44931e-06
MICAL2	microtubule associated monoxygenase, calponin and LIM domain containing 2	9645	-1.59378	5.70417e-06
TCEAL6	transcription elongation factor A (SII)-like 6	85012	-1.59425	5.84155e-06
COL8A1	collagen, type VIII, alpha 1	1295	-1.86576	6.24387e-06
ITM2A	integral membrane protein 2A	9452	1.81321	6.41337e-06
PLP1	proteolipid protein 1	5354	1.78026	6.60821e-06
SNCAIP	synuclein, alpha interacting protein	9627	-1.579	6.67668e-06
FAM13A	family with sequence similarity 13, member A	10144	1.50729	6.73812e-06
RHOU	ras homolog gene family, member U	58480	-1.51926	6.7711e-06
LIPE	lipase, hormone-sensitive	3991	1.68597	6.8201e-06
C7orf41	chromosome 7 open reading frame 41	222166	1.60021	6.84436e-06
LRRC17	leucine rich repeat containing 17	10234	1.85984	6.95029e-06
SLC9A3R1	solute carrier family 9 (sodium/hydrogen exchanger), member 3 regulator 1	9368	-1.59646	7.0276e-06
FAM5B	family with sequence similarity 5, member B	57795	-1.91152	7.17834e-06
SLCO2A1	solute carrier organic anion transporter family, member 2A1	6578	-1.94434	7.26985e-06
NPR3	natriuretic peptide receptor C/guanylate cyclase C (atrionatriuretic peptide receptor C)	4883	1.77303	8.03168e-06
CACNB2	calcium channel, voltage-dependent, beta 2 subunit	783	-1.66255	8.09479e-06
ID4	inhibitor of DNA binding 4, dominant negative helix-loop-helix protein	3400	-1.66617	8.09479e-06
PRKG2	protein kinase, cGMP-dependent, type II	5593	1.5552	8.1585e-06
CHL1	cell adhesion molecule with homology to L1CAM (close homolog of L1)	10752	1.81182	8.26267e-06
NTRK2	neurotrophic tyrosine kinase, receptor, type 2	4915	1.67995	8.34642e-06
NFASC	neurofascin homolog (chicken)	23114	-1.55503	8.3654e-06
PTPN13	protein tyrosine phosphatase, non-receptor type 13 (APO-1/CD95 (Fas)-associated phosphatase)	5783	-1.58579	8.83834e-06
SORBS2	sorbin and SH3 domain containing 2	8470	-1.62177	8.94441e-06
RAB30	RAB30, member RAS oncogene family	27314	1.54161	8.99317e-06
TPD52L1	tumor protein D52-like 1	7164	-1.58949	9.37232e-06
GPLD1	glycosylphosphatidylinositol specific phospholipase D1	2822	1.50474	9.40103e-06
GAS1	growth arrest-specific 1	2619	-1.93072	9.49755e-06
CPXM1	carboxypeptidase X (M14 family), member 1	56265	-1.83811	9.58366e-06
DHCR7	7-dehydrocholesterol reductase	1717	-1.58536	9.61546e-06
ODC1	ornithine decarboxylase 1	4953	-1.58401	1.01918e-05
PTGDS	prostaglandin D2 synthase 21kDa (brain)	5730	-1.54892	1.03555e-05
PRSS23	protease, serine, 23	11098	-1.64296	1.0572e-05
DHDDS	dehydrodolichyl diphosphate synthase	79947	1.58586	1.05827e-05
IGFL2	IGF-like family member 2	100128529	-1.51287	1.07264e-05
C14orf139	chromosome 14 open reading frame 139	79686	1.53076	1.08087e-05
FLNC	filamin C, gamma	2318	-1.5385	1.09141e-05
DMD	dystrophin	1756	1.65006	1.11179e-05
PLEK2	pleckstrin 2	26499	-1.53664	1.14534e-05
CADM3	cell adhesion molecule 3	100131825	-1.66137	1.15654e-05
PRRG3	proline rich Gla (G-carboxyglutamic acid) 3 (transmembrane)	79057	1.53909	1.15688e-05
ALX1	ALX homeobox 1	8092	1.58611	1.1682e-05
ANK2	ankyrin 2, neuronal	287	1.60938	1.18052e-05
CILP	cartilage intermediate layer protein, nucleotide pyrophosphohydrolase	8483	2.09441	1.24163e-05
UGP2	UDP-glucose pyrophosphorylase 2	7360	1.52014	1.2519e-05
SC5DL	sterol-C5-desaturase (ERG3 delta-5-desaturase homolog, S. cerevisiae)-like	6309	1.73243	1.2519e-05
GLB1L2	galactosidase, beta 1-like 2	89944	-1.91663	1.25517e-05
SLC25A16	solute carrier family 25 (mitochondrial carrier; Graves disease autoantigen), member 16	8034	1.5139	1.25517e-05
SYT4	synaptotagmin IV	6860	-3.11043	1.27448e-05
MFSD2	major facilitator superfamily domain containing 2	6187	-1.50401	1.35552e-05
RDH10	retinol dehydrogenase 10 (all-trans)	157506	-1.93759	1.36256e-05
MRAS	muscle RAS oncogene homolog	22808	1.5695	1.3817e-05
SLPI	secretory leukocyte peptidase inhibitor	6590	-3.62201	1.38427e-05
TMEM56	transmembrane protein 56	148534	1.52281	1.46548e-05
HTRA3	HtrA serine peptidase 3	94031	1.7117	1.48709e-05
ITGA11	integrin, alpha 11	22801	1.88939	1.51376e-05
PROS1	protein S (alpha)	5627	-1.51637	1.52598e-05
CCND1	cyclin D1	440049	1.76155	1.58142e-05
C5orf23	chromosome 5 open reading frame 23	79614	2.0134	1.58957e-05
COL5A2	collagen, type V, alpha 2	1290	1.5249	1.64126e-05
LY6E	lymphocyte antigen 6 complex, locus E	998	-1.84381	1.74527e-05
PFKFB1	6-phosphofructo-2-kinase/fructose-2,6-biphosphatase 1	5207	2.0259	1.75713e-05
IL2RA	interleukin 2 receptor, alpha	3559	-1.7564	1.75895e-05
PAPPA	pregnancy-associated plasma protein A, pappalysin 1	5069	-2.38741	1.89073e-05
EGFL6	EGF-like-domain, multiple 6	25975	-2.56803	1.9148e-05
FAT1	FAT tumor suppressor homolog 1 (Drosophila)	2195	1.52873	1.92514e-05
CDH11	cadherin 11, type 2, OB-cadherin (osteoblast)	1009	-1.95122	1.93069e-05
NID1	nidogen 1	4811	1.52679	1.96953e-05
KIAA0746	KIAA0746 protein	23231	-1.77285	1.98328e-05
PDZK1IP1	PDZK1 interacting protein 1	10158	-2.09505	2.16625e-05
RARRES3	retinoic acid receptor responder (tazarotene induced) 3	5920	-1.72387	2.16713e-05
TIMD4	T-cell immunoglobulin and mucin domain containing 4	91937	-2.66202	2.19172e-05
SLC4A4	solute carrier family 4, sodium bicarbonate cotransporter, member 4	8671	-1.863	2.19897e-05
CD300LG	CD300 molecule-like family member g	146894	1.513	2.24559e-05
SRPX2	sushi-repeat-containing protein, X-linked 2	27286	1.63388	2.26017e-05
SGK1	serum/glucocorticoid regulated kinase 1	6446	-1.96272	2.29735e-05
OSR2	odd-skipped related 2 (Drosophila)	116039	1.63756	2.31441e-05
GPC3	glypican 3	2719	1.58611	2.52039e-05
RBP7	retinol binding protein 7, cellular	116362	1.75746	2.60537e-05
MET	met proto-oncogene (hepatocyte growth factor receptor)	4233	-1.56529	2.65837e-05
GPD1	glycerol-3-phosphate dehydrogenase 1 (soluble)	2819	1.85893	2.68986e-05
PI16	peptidase inhibitor 16	221476	2.88706	2.74584e-05
PREX2	phosphatidylinositol-3,4,5-trisphosphate-dependent Rac exchange factor 2	80243	1.57797	2.8834e-05
KLF15	Kruppel-like factor 15	28999	1.50399	2.9187e-05
C21orf63	chromosome 21 open reading frame 63	59271	-1.59837	3.02364e-05
ID3	inhibitor of DNA binding 3, dominant negative helix-loop-helix protein	3399	-1.55309	3.14367e-05
ACE2	angiotensin I converting enzyme (peptidyl-dipeptidase A) 2	59272	-1.61361	3.30689e-05
TNS1	tensin 1	7145	1.52604	3.36824e-05
AGPAT2	1-acylglycerol-3-phosphate O-acyltransferase 2 (lysophosphatidic acid acyltransferase, beta)	10555	1.62016	3.45705e-05
PCDH9	protocadherin 9	5101	1.54802	3.47729e-05
MLLT11	myeloid/lymphoid or mixed-lineage leukemia (trithorax homolog, Drosophila); translocated to, 11	10962	-2.14455	3.47988e-05
DEPDC6	DEP domain containing 6	64798	-1.74076	3.70732e-05
DPYS	dihydropyrimidinase	1807	-2.12641	3.72135e-05
ARHGEF6	Rac/Cdc42 guanine nucleotide exchange factor (GEF) 6	9459	1.5294	3.73232e-05
AOC3	amine oxidase, copper containing 3 (vascular adhesion protein 1)	8639	1.64869	3.73232e-05
WNT4	wingless-type MMTV integration site family, member 4	54361	-1.81687	3.82108e-05
PCDH18	protocadherin 18	54510	1.51275	3.82166e-05
STOX1	storkhead box 1	219736	1.51272	3.84656e-05
MME	membrane metallo-endopeptidase	4311	1.72321	3.94528e-05
SLC2A4	solute carrier family 2 (facilitated glucose transporter), member 4	6517	1.58475	3.94528e-05
SMOX	spermine oxidase	54498	-1.53713	3.94528e-05
MYOM1	myomesin 1, 185kDa	8736	1.52819	3.9491e-05
TGM2	transglutaminase 2 (C polypeptide, protein-glutamine-gamma-glutamyltransferase)	7052	-2.43186	3.97369e-05
TC2N	tandem C2 domains, nuclear	123036	-1.88627	3.99539e-05
PSG1	pregnancy specific beta-1-glycoprotein 1	5672	1.96766	4.00283e-05
CKMT1A	creatine kinase, mitochondrial 1A	1159	-1.90598	4.01148e-05
DKK1	dickkopf homolog 1 (Xenopus laevis)	22943	-5.60968	4.12023e-05
FHL1	four and a half LIM domains 1	100130330	1.51756	4.17839e-05
AGTR1	angiotensin II receptor, type 1	185	1.59011	4.29247e-05
SORBS1	sorbin and SH3 domain containing 1	22833	1.63423	4.32074e-05
KLHL4	kelch-like 4 (Drosophila)	56062	-1.76346	4.39615e-05
CSH2	chorionic somatomammotropin hormone 2	2689	2.14405	4.68066e-05
TGFBR3	transforming growth factor, beta receptor III	7049	1.51995	4.71275e-05
CKMT1A	creatine kinase, mitochondrial 1A	1159	-1.77734	4.75028e-05
CCDC102B	coiled-coil domain containing 102B	79839	-1.57425	4.78667e-05
AFF2	AF4/FMR2 family, member 2	2334	1.60589	4.82923e-05
ITGA7	integrin, alpha 7	3679	1.65971	4.94323e-05
CDON	Cdon homolog (mouse)	50937	-1.68936	5.38756e-05
RORB	RAR-related orphan receptor B	6096	-2.68265	5.56067e-05
ADAM6	ADAM metallopeptidase domain 6 (pseudogene)	100290652	-2.02791	5.64477e-05
TNFRSF12A	tumor necrosis factor receptor superfamily, member 12A	51330	-1.61018	5.65889e-05
CSH1	chorionic somatomammotropin hormone 1 (placental lactogen)	2689	2.27793	5.98748e-05
AOX1	aldehyde oxidase 1	316	-1.60424	6.06765e-05
TMEM176A	transmembrane protein 176A	55365	-1.60574	6.19452e-05
PSG4	pregnancy specific beta-1-glycoprotein 4	5669	1.67134	6.21115e-05
LXN	latexin	56925	-2.02557	6.24511e-05
RETSAT	retinol saturase (all-trans-retinol 13,14-reductase)	54884	1.6384	6.27799e-05
IGSF10	immunoglobulin superfamily, member 10	285313	1.54579	6.44448e-05
IGK@	immunoglobulin kappa locus	100291682	-2.48496	6.56578e-05
PLIN1	perilipin 1	5346	1.58496	6.76764e-05
KDR	kinase insert domain receptor (a type III receptor tyrosine kinase)	3791	-1.71801	6.77013e-05
SLC16A4	solute carrier family 16, member 4 (monocarboxylic acid transporter 5)	9122	-1.80863	6.89593e-05
C21orf62	chromosome 21 open reading frame 62	56245	-2.25974	6.95898e-05
GLYAT	glycine-N-acyltransferase	10249	2.76107	7.10584e-05
FAM150B	family with sequence similarity 150, member B	285016	-1.78854	7.16541e-05
GLDN	gliomedin	342035	1.66112	7.24777e-05
PSG8	pregnancy specific beta-1-glycoprotein 8	5672	1.96072	7.40744e-05
RASGRP1	RAS guanyl releasing protein 1 (calcium and DAG-regulated)	10125	-1.51813	7.72021e-05
CCL8	chemokine (C-C motif) ligand 8	6355	1.80672	7.81881e-05
SPP1	secreted phosphoprotein 1	6696	2.22443	7.85988e-05
IGL@	immunoglobulin lambda locus	651536	-1.9498	8.04544e-05
IL2RB	interleukin 2 receptor, beta	3560	-1.96846	8.37639e-05
PRELP	proline/arginine-rich end leucine-rich repeat protein	5549	1.51607	8.45647e-05
PSG7	pregnancy specific beta-1-glycoprotein 7	5672	2.17725	9.0729e-05
TRDN	triadin	10345	1.50637	9.4641e-05
FAH	fumarylacetoacetate hydrolase (fumarylacetoacetase)	2184	1.50908	9.69676e-05
GYS2	glycogen synthase 2 (liver)	2998	1.77802	9.90762e-05
GJA1	gap junction protein, alpha 1, 43kDa	2697	-1.69615	0.000100145
CMA1	chymase 1, mast cell	1215	1.69669	0.000102503
NRG4	neuregulin 4	145957	-1.59896	0.000103683
PLCL1	phospholipase C-like 1	5334	-1.52614	0.000110251
EPB41L4B	erythrocyte membrane protein band 4.1 like 4B	54566	1.57792	0.000114249
CXCL14	chemokine (C-X-C motif) ligand 14	9547	1.75144	0.000116817
CSHL1	chorionic somatomammotropin hormone-like 1	1444	1.67298	0.000117243
PSG6	pregnancy specific beta-1-glycoprotein 6	440533	1.52966	0.000117243
OGN	osteoglycin	4969	-1.8546	0.000117423
SMOC2	SPARC related modular calcium binding 2	64094	-1.64769	0.000118361
XCL1	chemokine (C motif) ligand 1	6846	-1.97405	0.000118634
ALDOC	aldolase C, fructose-bisphosphate	230	1.80262	0.000119526
MAL2	mal, T-cell differentiation protein 2	114569	-2.16158	0.000120278
CD27	CD27 molecule	678655	-1.51421	0.00012121
AQP7P1	aquaporin 7 pseudogene 1	100293763	1.67494	0.000122856
ANGPTL4	angiopoietin-like 4	51129	1.50826	0.000128155
IGJ	immunoglobulin J polypeptide, linker protein for immunoglobulin alpha and mu polypeptides	3512	-3.20144	0.000128268
PKP2	plakophilin 2	5318	-1.64069	0.000131651
PRG4	proteoglycan 4	10216	-2.49134	0.000136041
IL1A	interleukin 1, alpha	3552	-1.9739	0.000136742
OLFML1	olfactomedin-like 1	283298	-1.73444	0.000137236
GNG4	guanine nucleotide binding protein (G protein), gamma 4	2786	-1.57641	0.000140451
XCL2	chemokine (C motif) ligand 2	6375	-1.82827	0.000141235
AQP7	aquaporin 7	364	1.52	0.000144635
ADAMTS3	ADAM metallopeptidase with thrombospondin type 1 motif, 3	9508	-1.51603	0.000144635
SLC40A1	solute carrier family 40 (iron-regulated transporter), member 1	30061	-1.53835	0.000146253
NKG7	natural killer cell group 7 sequence	4818	-1.63784	0.000148947
ST3GAL5	ST3 beta-galactoside alpha-2,3-sialyltransferase 5	8869	-1.70531	0.000160162
ID2	inhibitor of DNA binding 2, dominant negative helix-loop-helix protein	3398	-1.5436	0.000172176
HMCN1	hemicentin 1	83872	1.61913	0.00018176
NUAK2	NUAK family, SNF1-like kinase, 2	81788	-1.5368	0.00018381
KLRB1	killer cell lectin-like receptor subfamily B, member 1	3820	-1.55846	0.000187357
NQO1	NAD(P)H dehydrogenase, quinone 1	1728	1.61413	0.000194323
IGKV3D-15	immunoglobulin kappa variable 3D-15 (gene/pseudogene)	100291682	-3.00074	0.000208573
DGAT2	diacylglycerol O-acyltransferase homolog 2 (mouse)	84649	1.93152	0.00020999
P4HA3	prolyl 4-hydroxylase, alpha polypeptide III	283208	-1.61698	0.00022851
SLC19A3	solute carrier family 19, member 3	80704	1.72015	0.000228747
CARHSP1	calcium regulated heat stable protein 1, 24kDa	100129895	-1.52998	0.000239829
SLC20A1	solute carrier family 20 (phosphate transporter), member 1	6574	-1.74531	0.000245098
MGC24103	hypothetical MGC24103	158295	-1.50417	0.000246133
SELE	selectin E	6401	2.90162	0.000247876
SECTM1	secreted and transmembrane 1	6398	-1.50468	0.000249126
NPY1R	neuropeptide Y receptor Y1	4886	1.50519	0.000261799
GPRC5A	G protein-coupled receptor, family C, group 5, member A	9052	-1.60345	0.000268051
SFRP4	secreted frizzled-related protein 4	6424	2.49185	0.000303903
SLC7A8	solute carrier family 7 (cationic amino acid transporter, y+ system), member 8	23428	-1.63604	0.000326429
CTSW	cathepsin W	1521	-1.79734	0.000342307
VCAN	versican	1462	1.59432	0.000349165
GYG2	glycogenin 2	8908	1.5699	0.00037215
PLA2G2A	phospholipase A2, group IIA (platelets, synovial fluid)	5320	-1.89288	0.000430064
LOC283174	hypothetical LOC283174	283174	-1.59897	0.000443203
LGALS12	lectin, galactoside-binding, soluble, 12	85329	1.6265	0.000497296
OSMR	oncostatin M receptor	9180	-1.55086	0.000511775
SLC7A2	solute carrier family 7 (cationic amino acid transporter, y+ system), member 2	6542	-1.59345	0.000519175
CRISPLD2	cysteine-rich secretory protein LCCL domain containing 2	83716	-1.74883	0.000527542
TRPC4	transient receptor potential cation channel, subfamily C, member 4	7223	-2.01349	0.000540393
PTGIS	prostaglandin I2 (prostacyclin) synthase	5740	-1.64074	0.000583658
SAT1	spermidine/spermine N1-acetyltransferase 1	6303	-1.55865	0.000589454
S100B	S100 calcium binding protein B	6285	1.54127	0.000603004
GPR174	G protein-coupled receptor 174	84636	-1.77228	0.000603906
HBG1	hemoglobin, gamma A	3048	2.17702	0.000614314
KLRC3	killer cell lectin-like receptor subfamily C, member 3	3821	-1.60047	0.000622109
PRDM1	PR domain containing 1, with ZNF domain	639	-1.68465	0.000663914
EMB	embigin homolog (mouse)	647121	-1.59659	0.000672441
RBP1	retinol binding protein 1, cellular	5947	-2.25969	0.000714889
BIRC3	baculoviral IAP repeat-containing 3	330	-1.58628	0.00072525
TF	transferrin	7018	2.04224	0.000776546
ELTD1	EGF, latrophilin and seven transmembrane domain containing 1	64123	1.53145	0.000791335
PROK1	prokineticin 1	84432	-2.27436	0.000799239
GMPR	guanosine monophosphate reductase	2766	-1.52358	0.000822944
OLR1	oxidized low density lipoprotein (lectin-like) receptor 1	4973	-1.81892	0.000823219
OLFM2	olfactomedin 2	93145	1.72069	0.000923523
DPP4	dipeptidyl-peptidase 4	1803	-1.67291	0.00103253
CHODL	chondrolectin	140578	-1.75285	0.0010418
ME1	malic enzyme 1, NADP(+)-dependent, cytosolic	4199	1.58348	0.00105469
FAM38B2	family with sequence similarity 38, member B2	284221	-1.59727	0.00107253
AADACL2	arylacetamide deacetylase-like 2	344752	-1.95572	0.00108844
TNFAIP6	tumor necrosis factor, alpha-induced protein 6	7130	2.33862	0.00112467
VCAM1	vascular cell adhesion molecule 1	7412	-1.54723	0.001164
TMEM45A	transmembrane protein 45A	55076	-2.31566	0.00127135
SLC27A2	solute carrier family 27 (fatty acid transporter), member 2	11001	-1.91909	0.00133647
BTBD3	BTB (POZ) domain containing 3	22903	-1.64693	0.00137339
CALB2	calbindin 2	794	-1.65836	0.00138178
ADAMTS1	ADAM metallopeptidase with thrombospondin type 1 motif, 1	9510	-1.55277	0.00154031
GNLY	granulysin	10578	-1.50944	0.00154528
CCL5	chemokine (C-C motif) ligand 5	6352	-1.61573	0.00159943
IER3	immediate early response 3	8870	-1.64043	0.00161276
GZMK	granzyme K (granzyme 3; tryptase II)	3003	-1.79776	0.00197476
GRAMD3	GRAM domain containing 3	65983	-1.57096	0.00198805
NDP	Norrie disease (pseudoglioma)	4693	-1.86109	0.00205338
HERC6	hect domain and RLD 6	55008	-1.66737	0.00205354
CXCL1	chemokine (C-X-C motif) ligand 1 (melanoma growth stimulating activity, alpha)	2919	-1.68245	0.00211487
THRSP	thyroid hormone responsive (SPOT14 homolog, rat)	4718	1.78096	0.00215582
IFRG15	interferon responsive gene 15	64163	-1.5653	0.00243521
MPZL2	myelin protein zero-like 2	10205	-1.51975	0.0027345
NTRK3	neurotrophic tyrosine kinase, receptor, type 3	4916	-1.62462	0.00293596
NA	NA	NA	1.53426	0.00307657
FABP3	fatty acid binding protein 3, muscle and heart (mammary-derived growth inhibitor)	2170	1.65211	0.00309554
KLRK1	killer cell lectin-like receptor subfamily K, member 1	8302	-1.54501	0.00314029
C4BPA	complement component 4 binding protein, alpha	722	-1.92189	0.00320562
PCDH20	protocadherin 20	64881	-1.60454	0.00336788
WNT5A	wingless-type MMTV integration site family, member 5A	7474	-1.90017	0.00337122
SERPINE1	serpin peptidase inhibitor, clade E (nexin, plasminogen activator inhibitor type 1), member 1	5054	-1.67319	0.00346556
COL3A1	collagen, type III, alpha 1	1281	1.51554	0.00370496
IL1R1	interleukin 1 receptor, type I	3554	-1.57157	0.00378357
PRL	prolactin	5617	-3.09876	0.00439077
RAB27B	RAB27B, member RAS oncogene family	5874	-1.74558	0.00448039
PRLR	prolactin receptor	5618	-2.9061	0.00594283
MOP-1	MOP-1	643616	1.54701	0.00600072
EGR3	early growth response 3	1960	-1.60971	0.00636057
HSD11B1	hydroxysteroid (11-beta) dehydrogenase 1	3290	-2.04255	0.00950811
APOO	apolipoprotein O	79135	-1.58461	0.0099313
IFI6	interferon, alpha-inducible protein 6	5511	-1.54867	0.0126285
NR4A3	nuclear receptor subfamily 4, group A, member 3	4983	-1.53293	0.014946
GPAM	glycerol-3-phosphate acyltransferase, mitochondrial	57678	1.66402	0.0179161
GREM1	gremlin 1, cysteine knot superfamily, homolog (Xenopus laevis)	26585	-1.67405	0.0198566
EDIL3	EGF-like repeats and discoidin I-like domains 3	10085	1.51313	0.020923
IGFBP1	insulin-like growth factor binding protein 1	3484	-2.33058	0.022136
IL1RL1	interleukin 1 receptor-like 1	9173	-1.74827	0.0228938
