# Supplementary material for: Characterization of Visceral and Subcutaneous Adipose Tissue Transcriptome and Biological Pathways in Pregnant and Non-Pregnant Women: Evidence for Pregnancy-Related Regional-Specific Differences in Adipose Tissue
Source: PLoS One. 2015 Dec 4;10(12):e0143779. doi: 10.1371/journal.pone.0143779 (PMC4670118; doi:10.1371/journal.pone.0143779)
Supplement: S4 Table — (XLS) [file pone.0143779.s011.xls]

## Sheet: adipose_exon_NONPREGNANT.Subcut
ENTREZ	SYMBOL	Name	FoldChange	adj.P.Val
4653	MYOC	myocilin, trabecular meshwork inducible glucocorticoid response	2.15275	0.0922337
646962	HRCT1	histidine rich carboxyl terminus 1	1.62431	0.0922337
4857	NOVA1	neuro-oncological ventral antigen 1	1.61014	0.0922337
100132596	XG	Xg blood group	2.64332	0.0922337
5879	DKK2	dickkopf homolog 2 (Xenopus laevis)	1.91418	0.0922337
2353	FOS	FBJ murine osteosarcoma viral oncogene homolog	1.6831	0.0922337
4081	MAB21L1	mab-21-like 1 (C. elegans)	1.56573	0.0922337
51299	NRN1	neuritin 1	2.0729	0.0922337
155	ADRB3	adrenergic, beta-3-, receptor	1.96978	0.0922337
230	ALDOC	aldolase C, fructose-bisphosphate	2.39628	0.0922337
339983	NAT8L	N-acetyltransferase 8-like (GCN5-related, putative)	1.57193	0.0922337
10904	NNAT	neuronatin	2.83348	0.0922337
3226	HOXC10	homeobox C10	2.00208	0.0922337
1012	CDH13	cadherin 13, H-cadherin (heart)	1.54957	0.0922337
3225	HOXC9	homeobox C9	1.65113	0.0922337
10110	SGK2	serum/glucocorticoid regulated kinase 2	1.84637	0.0922337
23314	SATB2	SATB homeobox 2	1.68961	0.0922337
4130	MAP1A	microtubule-associated protein 1A	1.71596	0.0922337
8839	WISP2	WNT1 inducible signaling pathway protein 2	1.74704	0.0922337
79827	ASAM	adipocyte-specific adhesion molecule	1.58664	0.0922337
367	AR	androgen receptor	1.55662	0.0922337
150	ADRA2A	adrenergic, alpha-2A-, receptor	1.9378	0.0922337
64084	CLSTN2	calsyntenin 2	1.62146	0.0922337
115330	GPR146	G protein-coupled receptor 146	1.73153	0.0922337
5212	VIT	vitrin	1.64799	0.0922337
11343	MGLL	monoglyceride lipase	1.97574	0.0922337
58524	DMRT3	doublesex and mab-3 related transcription factor 3	1.55988	0.0922337
153579	BTNL9	butyrophilin-like 9	1.50366	0.0922337
146894	CD300LG	CD300 molecule-like family member g	1.51831	0.0922337
114905	C1QTNF7	C1q and tumor necrosis factor related protein 7	1.58565	0.0922337
220296	HEPACAM	hepatocyte cell adhesion molecule	1.51013	0.0922337
8694	DGAT1	diacylglycerol O-acyltransferase homolog 1 (mouse)	1.56881	0.0922337
254228	FAM26E	family with sequence similarity 26, member E	1.62413	0.0922337
2998	GYS2	glycogen synthase 2 (liver)	1.79636	0.0922337
84649	DGAT2	diacylglycerol O-acyltransferase homolog 2 (mouse)	1.94994	0.0922337
6495	SIX1	SIX homeobox 1	2.10951	0.0922337
4915	NTRK2	neurotrophic tyrosine kinase, receptor, type 2	1.51758	0.0922337
63924	CIDEC	cell death-inducing DFFA-like effector c	1.69038	0.0922337
2030	SLC29A1	solute carrier family 29 (nucleoside transporters), member 1	1.52275	0.0922337
6271	S100A1	S100 calcium binding protein A1	1.73805	0.0922337
3705	ITPK1	inositol 1,3,4-triphosphate 5/6 kinase	1.51077	0.0922337
3991	LIPE	lipase, hormone-sensitive	1.51288	0.0922337
338	APOB	apolipoprotein B (including Ag(x) antigen)	1.68755	0.0922337
221476	PI16	peptidase inhibitor 16	1.87548	0.0922337
56920	SEMA3G	sema domain, immunoglobulin domain (Ig), short basic domain, secreted, (semaphorin) 3G	1.69801	0.0922337
3914	LAMB3	laminin, beta 3	1.69287	0.0922337
50507	NOX4	NADPH oxidase 4	1.64108	0.0922337
1464	CSPG4	chondroitin sulfate proteoglycan 4	1.53721	0.0939796
80763	C12orf39	chromosome 12 open reading frame 39	2.36717	0.0939796
7291	TWIST1	twist homolog 1 (Drosophila)	1.56865	0.0939796
23555	TSPAN15	tetraspanin 15	1.50674	0.0939796
80760	ITIH5	inter-alpha (globulin) inhibitor H5	1.86561	0.0941415
6470	SHMT1	serine hydroxymethyltransferase 1 (soluble)	1.50559	0.0941415
845	CASQ2	calsequestrin 2 (cardiac muscle)	1.97543	0.0941415
400830	DEFB132	defensin, beta 132	1.54089	0.0941415
3899	AFF3	AF4/FMR2 family, member 3	1.58686	0.0941415
440049	CCND1	cyclin D1	1.71065	0.0941415
54331	GNG2	guanine nucleotide binding protein (G protein), gamma 2	1.53091	0.0941415
222962	SLC29A4	solute carrier family 29 (nucleoside transporters), member 4	1.59305	0.0941415
2819	GPD1	glycerol-3-phosphate dehydrogenase 1 (soluble)	1.69208	0.0941415
4162	MCAM	melanoma cell adhesion molecule	1.81716	0.0941415
116362	RBP7	retinol binding protein 7, cellular	1.61508	0.0941415
3995	FADS3	fatty acid desaturase 3	1.59105	0.0941415
116039	OSR2	odd-skipped related 2 (Drosophila)	1.51968	0.0941415
63982	ANO3	anoctamin 3	1.59966	0.0941415
1368	CPM	carboxypeptidase M	1.59563	0.0941415
4017	LOXL2	lysyl oxidase-like 2	1.60177	0.0941415
10060	ABCC9	ATP-binding cassette, sub-family C (CFTR/MRP), member 9	1.56691	0.0941415
161176	C14orf49	chromosome 14 open reading frame 49	1.51072	0.0941415
7450	VWF	von Willebrand factor	1.57487	0.0945737
93145	OLFM2	olfactomedin 2	1.50518	0.0952025
6492	SIM1	single-minded homolog 1 (Drosophila)	1.94697	0.0952025
125058	TBC1D16	TBC1 domain family, member 16	1.66085	0.0952025
5950	RBP4	retinol binding protein 4, plasma	1.67544	0.0952025
9547	CXCL14	chemokine (C-X-C motif) ligand 14	1.78452	0.0952025
22808	MRAS	muscle RAS oncogene homolog	1.55217	0.0958125
6869	TACR1	tachykinin receptor 1	1.65461	0.0989554
3679	ITGA7	integrin, alpha 7	1.55058	0.0990178
27445	PCLO	piccolo (presynaptic cytomatrix protein)	1.62689	0.0991526
216	ALDH1A1	aldehyde dehydrogenase 1 family, member A1	1.90114	0.0922337
730	C7	complement component 7	5.03056	0.0922337
3912	LAMB1	laminin, beta 1	2.00197	0.0922337
9332	CD163	CD163 molecule	1.89937	0.0922337
55600	ITLN1	intelectin 1 (galactofuranose binding)	11.5286	0.0922337
4211	MEIS1	Meis homeobox 1	2.16033	0.0922337
1536	CYBB	cytochrome b-245, beta polypeptide	1.89861	0.0922337
7076	TIMP1	TIMP metallopeptidase inhibitor 1	1.9257	0.0922337
85012	TCEAL6	transcription elongation factor A (SII)-like 6	1.51354	0.0922337
8673	VAMP8	vesicle-associated membrane protein 8 (endobrevin)	1.74858	0.0922337
100294156	C4B	complement component 4B (Chido blood group)	4.35872	0.0922337
7490	WT1	Wilms tumor 1	2.95135	0.0922337
55784	MCTP2	multiple C2 domains, transmembrane 2	2.5397	0.0922337
3426	CFI	complement factor I	2.52627	0.0922337
5764	PTN	pleiotrophin	1.66023	0.0922337
5213	PFKM	phosphofructokinase, muscle	1.65982	0.0922337
316	AOX1	aldehyde oxidase 1	1.93754	0.0922337
1612	DAPK1	death-associated protein kinase 1	2.10584	0.0922337
10630	PDPN	podoplanin	1.958	0.0922337
623	BDKRB1	bradykinin receptor B1	2.78792	0.0922337
717	C2	complement component 2	1.9864	0.0922337
6566	SLC16A1	solute carrier family 16, member 1 (monocarboxylic acid transporter 1)	2.27079	0.0922337
7052	TGM2	transglutaminase 2 (C polypeptide, protein-glutamine-gamma-glutamyltransferase)	1.95159	0.0922337
712	C1QA	complement component 1, q subcomponent, A chain	1.6581	0.0922337
23213	SULF1	sulfatase 1	2.50785	0.0922337
7980	TFPI2	tissue factor pathway inhibitor 2	3.88988	0.0922337
379	ARL4D	ADP-ribosylation factor-like 4D	1.57735	0.0922337
647121	EMB	embigin homolog (mouse)	1.81062	0.0922337
718	C3	complement component 3	1.67501	0.0922337
23089	PEG10	paternally expressed 10	1.65594	0.0922337
5918	RARRES1	retinoic acid receptor responder (tazarotene induced) 1	3.02817	0.0922337
10894	LYVE1	lymphatic vessel endothelial hyaluronan receptor 1	1.79036	0.0922337
1363	CPE	carboxypeptidase E	1.67012	0.0922337
51352	WIT1	Wilms tumor upstream neighbor 1	3.19824	0.0922337
9076	CLDN1	claudin 1	8.28912	0.0922337
7430	EZR	ezrin	2.62577	0.0922337
81035	COLEC12	collectin sub-family member 12	1.57287	0.0922337
629	CFB	complement factor B	3.34052	0.0922337
55536	CDCA7L	cell division cycle associated 7-like	1.58578	0.0922337
123036	TC2N	tandem C2 domains, nuclear	2.12877	0.0922337
55103	RALGPS2	Ral GEF with PH domain and SH3 binding motif 2	1.63618	0.0922337
100291682	IGK@	immunoglobulin kappa locus	2.97523	0.0922337
246	ALOX15	arachidonate 15-lipoxygenase	3.9147	0.0922337
6133	RPL9	ribosomal protein L9	1.57937	0.0922337
10950	CXADR	coxsackie virus and adenovirus receptor	3.53599	0.0922337
23414	ZFPM2	zinc finger protein, multitype 2	1.72579	0.0922337
244	ANXA8	annexin A8	4.97455	0.0922337
5136	PDE1A	phosphodiesterase 1A, calmodulin-dependent	1.51951	0.0922337
57493	HEG1	HEG homolog 1 (zebrafish)	1.56034	0.0922337
100131599	PLCB1	phospholipase C, beta 1 (phosphoinositide-specific)	1.67538	0.0922337
81539	SLC38A1	solute carrier family 38, member 1	2.17313	0.0922337
23231	KIAA0746	KIAA0746 protein	1.5537	0.0922337
93035	PKHD1L1	polycystic kidney and hepatic disease 1 (autosomal recessive)-like 1	4.61985	0.0922337
84870	RSPO3	R-spondin 3 homolog (Xenopus laevis)	2.12487	0.0922337
23767	FLRT3	fibronectin leucine rich transmembrane protein 3	2.59203	0.0922337
646	BNC1	basonuclin 1	3.23242	0.0922337
79804	NBLA00301	Nbla00301	1.87012	0.0922337
7025	NR2F1	nuclear receptor subfamily 2, group F, member 1	1.91016	0.0922337
22915	MMRN1	multimerin 1	3.11515	0.0922337
4345	CD200	CD200 molecule	2.33562	0.0922337
642826	ANXA8L2	annexin A8-like 2	4.30478	0.0922337
4969	OGN	osteoglycin	2.08031	0.0922337
53405	CLIC5	chloride intracellular channel 5	2.48544	0.0922337
220	ALDH1A3	aldehyde dehydrogenase 1 family, member A3	2.43008	0.0922337
7412	VCAM1	vascular cell adhesion molecule 1	2.11584	0.0922337
26022	TMEM98	transmembrane protein 98	1.92764	0.0922337
3606	IL18	interleukin 18 (interferon-gamma-inducing factor)	2.3358	0.0922337
2318	FLNC	filamin C, gamma	1.6757	0.0922337
55365	TMEM176A	transmembrane protein 176A	1.77264	0.0922337
91937	TIMD4	T-cell immunoglobulin and mucin domain containing 4	2.30043	0.0922337
22943	DKK1	dickkopf homolog 1 (Xenopus laevis)	3.29353	0.0922337
53405	CLIC5	chloride intracellular channel 5	1.78343	0.0922337
6590	SLPI	secretory leukocyte peptidase inhibitor	3.03097	0.0923803
64078	SLC28A3	solute carrier family 28 (sodium-coupled nucleoside transporter), member 3	2.87815	0.0924701
4036	LRP2	low density lipoprotein-related protein 2	2.75179	0.0929876
9945	GFPT2	glutamine-fructose-6-phosphate transaminase 2	2.45295	0.0939796
6352	CCL5	chemokine (C-C motif) ligand 5	1.69738	0.0939796
11185	INMT	indolethylamine N-methyltransferase	1.98644	0.0939796
641293	RPL21P28	ribosomal protein L21 pseudogene 28	1.51379	0.0939796
57211	GPR126	G protein-coupled receptor 126	1.97393	0.0939796
651536	IGL@	immunoglobulin lambda locus	1.97947	0.0941415
5920	RARRES3	retinoic acid receptor responder (tazarotene induced) 3	1.62936	0.0941415
9037	SEMA5A	sema domain, seven thrombospondin repeats (type 1 and type 1-like), transmembrane domain (TM) and short cytoplasmic domain, (semaphorin) 5A	1.58883	0.0941415
64116	SLC39A8	solute carrier family 39 (zinc transporter), member 8	3.2158	0.0941415
490	ATP2B1	ATPase, Ca++ transporting, plasma membrane 1	1.64858	0.0941415
1009	CDH11	cadherin 11, type 2, OB-cadherin (osteoblast)	1.56695	0.0941415
7107	GPR137B	G protein-coupled receptor 137B	1.54216	0.0941415
7447	VSNL1	visinin-like 1	1.96849	0.0941415
30061	SLC40A1	solute carrier family 40 (iron-regulated transporter), member 1	1.57472	0.0941415
481	ATP1B1	ATPase, Na+/K+ transporting, beta 1 polypeptide	2.14352	0.0941415
57188	ADAMTSL3	ADAMTS-like 3	1.61869	0.0941415
2823	GPM6A	glycoprotein M6A	1.84749	0.0941415
6366	CCL21	chemokine (C-C motif) ligand 21	2.87649	0.0941415
84709	C4orf49	chromosome 4 open reading frame 49	2.18029	0.0941415
8630	HSD17B6	hydroxysteroid (17-beta) dehydrogenase 6 homolog (mouse)	2.76409	0.0941415
255743	NPNT	nephronectin	1.94446	0.0941415
55604	LRRC16A	leucine rich repeat containing 16A	1.56643	0.0941415
8854	ALDH1A2	aldehyde dehydrogenase 1 family, member A2	2.56052	0.0941415
157506	RDH10	retinol dehydrogenase 10 (all-trans)	2.07953	0.0941415
7348	UPK1B	uroplakin 1B	2.88812	0.0941415
9122	SLC16A4	solute carrier family 16, member 4 (monocarboxylic acid transporter 5)	1.79986	0.0941415
164312	LRRN4	leucine rich repeat neuronal 4	2.6974	0.0941415
963	CD53	CD53 molecule	1.7327	0.0941415
5069	PAPPA	pregnancy-associated plasma protein A, pappalysin 1	1.77917	0.0941415
8418	CMAH	cytidine monophosphate-N-acetylneuraminic acid hydroxylase (CMP-N-acetylneuraminate monooxygenase) pseudogene	1.63041	0.0941415
146857	SLFN11	schlafen family member 11	1.52737	0.0941415
366	AQP9	aquaporin 9	1.98331	0.0941415
5584	PRKCI	protein kinase C, iota	1.52787	0.0941415
55026	FAM70A	family with sequence similarity 70, member A	2.37033	0.0941415
11103	GLIPR1	GLI pathogenesis-related 1	1.66462	0.0941415
151246	SGOL2	shugoshin-like 2 (S. pombe)	1.82518	0.0941415
23768	FLRT2	fibronectin leucine rich transmembrane protein 2	2.04267	0.0941415
4045	LSAMP	limbic system-associated membrane protein	2.04047	0.0941415
64094	SMOC2	SPARC related modular calcium binding 2	1.76442	0.0941415
25891	PAMR1	peptidase domain containing associated with muscle regeneration 1	1.93544	0.0941415
7033	TFF3	trefoil factor 3 (intestinal)	2.04091	0.0941415
4756	NEO1	neogenin homolog 1 (chicken)	1.54392	0.0941415
590	BCHE	butyrylcholinesterase	2.60303	0.0941415
4753	NELL2	NEL-like 2 (chicken)	2.28081	0.0941415
3696	ITGB8	integrin, beta 8	2.6597	0.0941415
1825	DSC3	desmocollin 3	2.75111	0.0941415
100290652	ADAM6	ADAM metallopeptidase domain 6 (pseudogene)	2.0693	0.0941415
22854	NTNG1	netrin G1	1.66822	0.0941415
166929	SGMS2	sphingomyelin synthase 2	2.08046	0.0941415
1832	DSP	desmoplakin	1.84255	0.0941415
10098	TSPAN5	tetraspanin 5	1.65465	0.0941415
4233	MET	met proto-oncogene (hepatocyte growth factor receptor)	1.52841	0.0941415
5327	PLAT	plasminogen activator, tissue	1.90275	0.0945737
6201	RPS7	ribosomal protein S7	1.54986	0.0945737
100291682	IGKV3D-15	immunoglobulin kappa variable 3D-15 (gene/pseudogene)	3.38327	0.0945737
51765	RP6-213H19.1	serine/threonine protein kinase MST4	1.8404	0.0945737
143098	MPP7	membrane protein, palmitoylated 7 (MAGUK p55 subfamily member 7)	1.51618	0.0947003
3856	KRT8	keratin 8	2.62464	0.0947003
5999	RGS4	regulator of G-protein signaling 4	4.11806	0.0948244
713	C1QB	complement component 1, q subcomponent, B chain	1.69499	0.0948244
2650	GCNT1	glucosaminyl (N-acetyl) transferase 1, core 2 (beta-1,6-N-acetylglucosaminyltransferase)	1.57193	0.0952025
10447	FAM3C	family with sequence similarity 3, member C	1.62935	0.0952025
130367	SGPP2	sphingosine-1-phosphate phosphotase 2	2.26777	0.0952025
3559	IL2RA	interleukin 2 receptor, alpha	1.78888	0.0952025
84976	DISP1	dispatched homolog 1 (Drosophila)	1.74829	0.0952025
3875	KRT18	keratin 18	2.88755	0.0952025
10437	IFI30	interferon, gamma-inducible protein 30	1.65563	0.0952025
355	FAS	Fas (TNF receptor superfamily, member 6)	1.62878	0.0952025
11098	PRSS23	protease, serine, 23	1.58476	0.0954963
4071	TM4SF1	transmembrane 4 L six family member 1	1.59768	0.0977015
9315	C5orf13	chromosome 5 open reading frame 13	1.51368	0.0980692
2246	FGF1	fibroblast growth factor 1 (acidic)	1.85421	0.0989554
714	C1QC	complement component 1, q subcomponent, C chain	1.59676	0.0989554
152206	CCDC109B	coiled-coil domain containing 109B	1.51642	0.0997571
